# Supplementary material for: Transcriptional Profiles Elucidate Differential Host Responses to Infection with Cryptococcus neoformans and Cryptococcus gattii
Source: J Fungi (Basel). 2022 Apr 22;8(5):430. doi: 10.3390/jof8050430 (PMC9143552; doi:10.3390/jof8050430)
Supplement: Supplementary file 1 [file jof-08-00430-s001.zip]

Archive with 1 entries (1 files):
- jof-1692371-supplementary.pdf
